# Supplementary material for: Air Pollutants’ Concentrations Are Associated with Increased Number of RSV Hospitalizations in Polish Children
Source: J Clin Med. 2021 Jul 22;10(15):3224. doi: 10.3390/jcm10153224 (PMC8348891; doi:10.3390/jcm10153224)
Supplement: Supplementary file 1 [file jcm-10-03224-s001.zip]

Archive with 5 entries (5 files):
- Supplementary materials 1 revised.pdf
- Supplementary materials 2 revised.pdf
- Supplementary materials 3.pdf
- Supplementary materials 4 revised.pdf
- Supplementary materials 5 revised.pdf
